# Supplementary material for: Effect of the Addition of Freeze-Dried Grape Pomace on Fresh Tagliatelle Gluten Network and Relationship to Sensory and Chemical Quality
Source: Foods. 2023 Jul 13;12(14):2699. doi: 10.3390/foods12142699 (PMC10378643; doi:10.3390/foods12142699)
Supplement: Supplementary file 1 [file foods-12-02699-s001.zip]

Archive with 2 entries (2 files):
- Figure S1.pptx
- __MACOSX/._Figure S1.pptx
